# Supplementary material for: Enhanced Malignant Phenotypes of Glioblastoma Cells Surviving NPe6-Mediated Photodynamic Therapy are Regulated via ERK1/2 Activation
Source: Cancers (Basel). 2020 Dec 4;12(12):3641. doi: 10.3390/cancers12123641 (PMC7761910; doi:10.3390/cancers12123641)
Supplement: Supplementary file 1 [file cancers-12-03641-s001.zip]

Archive with 2 entries (2 files):
- cancers-979198_supplementary/cancers-979198_raw WB.pdf
- cancers-979198_supplementary/cancers-979198_supplementary.docx
